# Supplementary material for: Deletion of the Autism-Associated Protein SHANK3 Abolishes Structural Synaptic Plasticity after Brain Trauma
Source: Int J Mol Sci. 2022 May 29;23(11):6081. doi: 10.3390/ijms23116081 (PMC9181590; doi:10.3390/ijms23116081)
Supplement: Supplementary file 1 [file ijms-23-06081-s001.zip]

Archive with 1 entries (1 files):
- ijms-1699987-Supplementary.pdf
